# Supplementary material for: Bioaccessibility, Intestinal Absorption and Anti-Inflammatory Activity of Curcuminoids Incorporated in Avocado, Sunflower, and Linseed Beeswax Oleogels
Source: Foods. 2024 Jan 24;13(3):373. doi: 10.3390/foods13030373 (PMC10855298; doi:10.3390/foods13030373)
Supplement: Supplementary file 1 [file foods-13-00373-s001.zip]

Archive with 1 entries (1 files):
- foods-2780742-supplementary.pdf
